# Supplementary material for: A Comparison of Aerodynamic Parameters in Two Subspecies of the American Barn Owl (Tyto furcata)
Source: Animals (Basel). 2022 Sep 22;12(19):2532. doi: 10.3390/ani12192532 (PMC9558544; doi:10.3390/ani12192532)
Supplement: Supplementary file 1 [file animals-12-02532-s001.zip]

Archive with 2 entries (2 files):
- animals-1900484-Table_S1_bodymass.pdf
- animals-1900484-Table_S2_Johnson_Mikkola_data.pdf
